# Supplementary material for: A prognostic index model for predicting long-term recurrence of uterine leiomyoma after myomectomy
Source: PLoS One. 2021 Jul 1;16(7):e0254142. doi: 10.1371/journal.pone.0254142 (PMC8248613; doi:10.1371/journal.pone.0254142)
Supplement: S1 File — (XLSX) [file pone.0254142.s016.xlsx]

## Sheet: Sheet
1=West China Second Hospital of Sichuan university; 2=The First Affiliated Hospital of Zunyi Medical University; 3=The Affiliated Hospital of Southwest Medical University	Age at surgery	Recurrence: 0=no; 1=yes	the time between operation and relapse/follow-up time(month)	Height	Weight	Leiomyoma subclassification: 1=intramural( FIGO 3 and 4)，2=subserous( FIGO 5, 6 and 7)，3=submucosal(FIGO 0, 1 and 2), 4=others( FIGO 8)	size of uterine 1(cm)	size of uterine 2 (cm)	size of uterine 3 (cm)	Maximum diameter of the leading leiomyoma	Postoperative GnRH-α	Surgical approaches	Leiomyoma number on TVS: 1=1; 2=2; 3=3-5; 4=more than 5	Residue: 0=no; 1=yes	Combined endometriosis: 0=no; 1=yes	Adenomyosis or adenomyoma: 0=no; 1=yes	Adnexal benign mass: 0=no; 1=yes	Postoperative Pregnancy or Delivery: 0=yes; 1=no	Oral contraceptive pills: 0=no; 1=yes
1	35	0	79	163	55	2	4.7	5.2	5	8.6	0	T	3	1	0	1	0	1	0
1	38	0	78	155	51.5	3	4.1	4.9	4.4	3.5	0	H	1	0	0	0	0	1	0
1	38	0	63	162	60	2	7.8	8.3	8.2	9.4	0	T	2	0	0	0	0	1	0
1	41	1	13	155	57	1	7.5	7.5	8.4	7.7	0	T	1	0	0	0	0	1	0
1	33	0	66	154	54	3	5.5	6.3	5.7	2.7	0	H	1	0	0	0	0	1	0
1	37	0	71	168	55	3	6.1	7.1	6.7	4.8	0	T	2	1	0	0	0	1	0
1	43	0	66	155	57	3	4.5	5.2	4.2	5.1	0	H	1	0	0	0	0	1	0
1	43	0	76	157	43	2	4.6	5.8	5.3	5.2	0	T	4	0	0	0	0	1	0
1	29	0	80	156	49	3	4.7	5.3	5.6	4.1	0	H	1	0	0	0	0	0	0
1	36	1	14	158	52	2	9.8	9.5	10.6	9.3	0	T	2	0	0	0	0	1	0
1	36	1	6	158	45	1	4.3	5.7	5.6	4.7	0	H	1	0	0	0	0	1	0
1	44	1	48	165	60	2	4.6	6.3	4.6	6.5	0	T	1	0	0	0	1	1	0
1	40	1	25	158	54	1	5.7	6.3	6	3.6	0	T	4	0	0	0	0	1	0
1	38	0	68	165	59	1	6.1	6.2	5	5	0	T	1	0	0	0	1	1	0
1	27	0	69	160	62.5	2	5.6	4.7	5.1	4.3	0	T	3	0	0	0	0	0	0
1	40	1	6	150	50	3	4.4	5.6	5.6	2.2	0	H	1	0	0	0	0	1	0
1	38	1	16	160	47	1	6.5	4.9	6	4.9	0	T	4	1	0	0	1	1	0
1	44	1	34	165	60	2	4.8	5.6	4.8	5.4	0	L	2	0	0	0	0	1	0
1	25	1	68	161	45	3	3.5	4.3	3.5	2.4	0	H	1	0	0	0	0	0	0
1	30	0	68	172	65	2	7.4	6.5	5.9	8.3	0	T	1	0	0	0	0	0	1
1	28	0	64	163	53	2	4.5	5.4	5.5	4.3	0	T	3	0	0	0	0	0	0
1	42	1	47	157	55	2	6.5	6.3	6.5	7.1	0	T	2	0	0	0	0	1	0
1	43	1	63	155	50	3	5.7	7.5	6.9	4.9	0	T	1	0	0	0	0	1	0
1	30	0	68	160	50	3	5.1	5.4	4.8	5.7	0	H	1	0	0	0	0	0	0
1	39	1	19	152	58	2	3.9	6	5.1	9.4	0	T	3	0	0	0	0	1	0
1	41	0	80	155	50	1	5.7	7.1	6.7	7.4	0	T	1	0	1	0	0	1	0
1	41	1	25	163	65	2	5.8	6.4	6	6.5	1	T	3	1	1	0	1	1	0
1	41	0	65	158	55	2	3.9	5.5	4.4	5.4	0	T	3	0	0	0	0	1	0
1	33	0	64	158	54	1	4.9	5.1	5	2.5	0	T	2	0	0	1	0	1	0
1	39	1	30	160	63	2	3.6	5.6	5.5	11	0	T	1	0	0	0	0	1	0
1	40	1	58	165	60	1	3.5	5.6	4.2	4.8	1	T	1	0	0	0	0	1	0
1	41	0	64	164	60	1	5.1	6.3	5.3	5.3	0	T	1	0	0	1	0	1	0
1	38	0	70	155	50	1	8.1	8.6	9.1	8.1	0	T	1	0	0	0	0	1	0
1	28	0	78	162	51	1	10.2	8	5.2	11.9	0	T	1	0	1	0	0	0	0
1	39	1	68	158	58	2	4.5	5.7	5.9	9.5	0	T	1	0	0	0	0	1	0
1	43	0	63	160	71	2	5.2	5	4.9	5.4	0	T	1	0	0	0	0	1	1
1	31	0	69	156	64.5	1	4.7	6.8	5.1	8.3	0	T	1	0	0	0	0	1	0
1	38	1	37	153	47	3	5.1	6.7	4.7	2.8	0	H+L	3	0	0	0	0	1	0
1	41	1	7	155	58.5	2	6.2	6.9	7.7	8.8	0	T	4	0	0	0	0	1	0
1	28	1	63	158	49	1	6.6	7.8	7.7	4.7	0	T	4	0	0	0	0	0	0
1	38	0	66	158	54	1	5.5	7.1	6.6	7.8	0	T	1	0	0	0	0	1	0
1	38	0	78	157	60	1	8.8	12.7	8.3	11.1	0	T	1	0	0	0	0	1	0
1	39	0	64	152	52.5	1	6.6	5.7	6.5	3.8	0	T	3	0	0	0	0	1	0
1	29	0	65	156	43	1	4.8	5.5	5	6.7	0	T	1	0	0	0	0	0	0
1	43	0	64	152	46.5	3	5.6	6.3	5.7	4.1	0	H	2	1	0	0	0	1	0
1	41	1	21	159	54	1	6.6	6.9	6.9	4.1	1	T	3	1	1	1	0	1	0
1	40	0	63	163	50	3	5.1	5.4	5.9	2.8	0	H	1	0	0	0	0	0	0
1	41	0	64	159	57.5	1	3.5	4.4	4.6	4.9	0	T	3	0	0	0	1	1	0
1	37	0	65	157	52	3	5.2	6	6.2	5	0	H	1	0	0	0	0	1	0
1	38	1	58	156	48	2	5.1	6	5.4	5.6	0	T	4	1	0	0	0	1	0
1	40	0	69	156	60	1	5.8	6.2	6.1	5.1	0	T	3	1	0	1	0	1	0
1	44	0	67	165	73	3	4.5	6.2	5	7.2	1	T	4	0	1	0	0	1	0
1	35	0	66	160	62	1	7.4	8.1	7.4	7	0	T	1	0	0	0	0	1	0
1	37	1	80	166	60	1	4.7	5.5	5.4	6.3	0	L	4	1	0	0	0	1	0
1	38	0	69	155	60	1	4.4	5.7	4.6	5.1	0	T	2	0	0	0	0	0	1
1	42	0	63	157	53	1	4.2	5.3	5	10.8	0	T	2	0	0	0	0	1	0
1	40	0	71	155	45	3	4.1	5.5	5.8	2.5	0	H	1	0	0	0	0	1	0
1	41	1	40	158	45	2	3.2	4.9	4.1	6.1	0	T	3	1	0	0	0	1	1
1	42	0	65	158	49	3	7.6	8.4	7.6	6.5	0	H	1	0	0	0	0	1	0
1	30	1	13	156	44	3	5.2	6.3	5.3	4.3	0	L	3	0	0	0	0	0	0
1	23	0	80	158	57	2	3.2	5.4	4.3	14.3	0	T	1	0	0	0	0	0	0
1	19	1	53	153	46	1	4.4	4	3.6	2.7	0	H	1	0	0	0	0	1	0
1	35	0	63	157	50	3	4.6	5.5	5.8	6.1	0	L+H	2	0	0	0	0	0	0
1	37	1	16	168	57	2	5.1	6.1	6.2	12	1	T	3	1	1	0	0	1	0
1	42	1	7	158	53	1	5.5	6.7	8.5	6.7	0	T	1	1	0	0	0	0	0
1	41	0	72	162	48	2	11.7	11.8	9.8	11	0	T	1	0	0	0	0	1	0
1	30	0	66	168	46	1	3.6	5.9	4.8	5.5	0	T	1	0	0	0	0	1	0
1	40	0	64	163	59	2	4	4.9	4.9	5.6	0	T	1	0	0	0	0	1	0
1	34	0	66	156	47.5	1	5	4.4	5.1	3.5	0	T	3	1	0	0	0	1	0
1	22	1	34	155	46	3	4.1	6	4.6	2.7	0	H	3	1	0	0	0	0	0
1	42	1	51	160	61.5	4	3.7	4.5	4.3	10.3	0	T	3	0	1	0	0	0	0
1	28	1	6	148	46	2	6.5	6.9	6.6	9.7	0	T	2	0	1	0	0	0	0
1	39	1	6	160	53.5	1	5.9	5.4	4	10	0	T	3	1	0	0	0	1	0
1	31	0	66	150	49	1	7.9	8.3	8.8	7	0	T	1	0	0	0	0	0	0
1	39	1	6	150	50	2	7.5	6.9	7.1	5.6	0	L+H	4	1	0	0	0	1	0
1	44	0	72	161	56	1	4.9	7.1	5.2	8.2	0	T	1	0	0	0	1	1	0
1	39	0	80	160	59	1	10	7	5.2	9.3	0	T	1	0	0	0	0	1	0
1	41	1	29	163	56	1	5.1	6.1	6	8.1	0	T	1	0	0	0	0	1	1
1	35	1	26	162	55	1	6.1	6.7	6.9	4.1	0	T	1	0	0	1	0	1	0
1	30	0	69	158	52	2	6.4	5.1	4.7	9.7	0	T	1	0	0	0	0	1	0
1	34	0	72	155	58	1	4.3	5.2	5.1	3.2	0	T	1	0	1	0	1	1	0
1	44	1	39	164	55	1	9.4	9.8	9.9	9.5	0	T	1	0	0	0	0	1	0
1	37	0	66	174	65	3	5.8	6.7	6.8	4	0	H	1	0	0	0	0	1	0
1	38	0	80	160	70	1	6.5	6.5	7.3	4.9	1	T	3	0	0	1	0	1	0
1	29	0	79	160	67	1	7.6	6.3	5.5	4.8	0	T	1	0	1	0	0	0	0
1	43	1	14	150	50	1	7.4	7.6	7	6.8	0	L	1	0	0	0	0	1	0
1	26	1	24	155	60	1	4.1	4	3.9	6.6	0	T	1	0	0	0	0	0	0
1	37	0	63	151	48	3	3.8	5	4.9	2.6	0	H	1	0	0	0	0	1	0
1	42	1	26	156	42	2	4.6	4.7	4.9	4.6	0	T	1	0	0	0	0	1	0
1	35	1	33	156	58	1	6.5	8.6	7.3	6.3	0	T	3	1	0	0	0	1	0
1	39	1	17	153	44.5	2	4.7	5.3	4.8	4.5	0	T	2	1	0	0	0	1	0
1	41	1	68	161	50.5	1	7.3	6.1	5.3	8.3	0	T	1	0	0	0	1	1	0
1	39	1	14	160	55	2	3.9	5.3	4.4	3.6	1	T	1	0	1	0	0	1	0
1	43	0	77	165	76	1	9.3	8.2	8.9	6	0	T	2	0	0	1	0	1	0
1	40	1	10	162	60	1	7.2	7	8	6.1	0	T	1	0	1	0	0	1	0
1	41	1	75	159	60	2	5.1	5.9	5.7	6.2	0	L	3	0	0	0	0	1	0
1	32	0	64	160	55	2	5.1	5.8	7.8	7	0	T	2	0	0	0	0	0	0
1	41	1	53	155	60	1	4.6	6.2	5.8	3	0	T	3	0	1	0	1	1	0
1	37	0	79	160	50	2	3	4.2	3.2	8.1	0	T	1	0	0	0	0	1	0
1	38	0	64	153	51	3	3.9	5	4.1	1.3	0	H	1	0	0	0	0	0	0
1	31	0	77	160	52	3	4.5	5.1	6	3.8	0	H	1	0	0	0	0	1	0
1	29	0	64	163	65	1	5.2	5.4	4.6	6.1	0	T	4	0	0	0	0	0	0
1	30	0	66	162	55	3	7.3	8.1	8.1	6.6	0	T	1	0	0	0	0	0	0
1	42	0	77	150	65	1	5.1	6	6.8	3.4	0	H	2	1	0	0	1	1	0
1	41	0	67	161	65	3	4.1	4.8	4.8	3.3	0	H	1	0	0	0	0	1	0
1	30	1	15	160	55	2	6.9	6.8	5.4	6.7	0	T	1	0	0	0	0	1	0
1	38	0	80	155	80	1	10.3	6.2	7.4	10	0	T	1	0	0	0	0	1	0
1	42	0	80	160	65	1	5.1	7.2	5.4	3.7	0	L	1	1	0	0	0	1	0
1	41	1	15	155	54	1	5	4.8	4.6	5.5	1	T	4	0	0	1	0	0	0
1	41	0	63	158	50	2	7.2	4.9	4.5	5.2	0	L	1	0	0	0	0	1	0
1	39	1	10	154	54	1	7.2	7.1	6.2	5.2	0	T	1	0	1	0	0	1	0
1	41	1	48	158	49	1	4.7	5.7	5.9	6.8	0	T	3	0	0	0	0	1	0
1	42	0	68	157	54	1	4.2	5.8	4.6	5.6	0	T	1	0	0	0	0	1	1
1	29	1	27	163	55	1	4.5	3.6	3.5	6.6	0	T	3	1	0	0	0	0	0
1	37	0	79	155	55	2	6.8	6.1	6.3	5.9	0	T	2	0	0	1	0	1	0
1	42	1	28	161	64	1	5.4	7.4	7.3	6	0	T	4	0	0	0	0	1	0
1	24	0	79	158	50	3	4.6	4.3	4	5	0	H	1	0	0	0	0	0	0
1	35	1	20	155	57	3	7.9	8.3	8	2.8	0	H	1	0	0	1	0	1	0
1	38	1	62	168	67	1	7.5	6.2	6.4	7.2	0	T	4	1	0	0	1	1	0
1	36	1	71	160	70	1	8.4	7	5.8	6.9	0	T	1	0	0	0	0	1	0
1	36	1	19	154	60	2	5.1	4.1	4.3	4.8	0	T	2	1	0	0	0	1	0
1	28	0	64	156	58	3	4.9	3.7	5.5	5.4	0	H	1	0	0	0	0	0	0
1	36	0	71	164	65	1	6.9	7.9	9.5	8	0	T	1	0	0	0	0	1	0
1	34	0	72	160	62	1	5.7	5.8	6.1	6.1	0	T	1	0	0	0	0	1	0
1	42	1	10	162	58	1	6.1	7	6.4	5.5	0	T	3	0	1	0	0	1	0
1	38	0	68	165	58	2	4.2	4.9	5.2	4.7	0	T	1	0	0	0	0	1	0
1	41	0	79	159	48	1	5.3	6.2	5.8	5	0	T	1	0	0	0	0	1	0
1	39	0	66	157	50	1	5.6	5.7	5.8	3.6	0	T	4	1	1	1	0	1	0
1	42	0	72	160	60	3	4.7	5.2	5	1.7	0	H	1	0	0	0	0	1	0
1	40	1	39	160	55	3	5.9	6.8	5.7	3.8	0	H	1	0	0	0	0	1	0
1	40	0	71	150	42	1	6.4	7.3	6.1	6	0	L	1	0	0	0	0	0	0
1	43	1	22	160	60	1	4.5	5.3	6.8	5.1	0	T	2	0	1	0	0	1	0
1	29	1	35	154	47	1	7.5	7.4	7.4	5.9	0	T	4	1	0	0	0	0	0
1	29	1	32	157	42	2	8.7	8	10.4	10.2	0	T	3	0	0	0	0	0	0
1	36	1	62	155	52	4	4.3	6	5.1	4.8	0	T	1	0	0	1	0	1	0
1	40	0	79	160	52	1	6.2	7.9	6.2	4.6	0	T	3	0	0	0	0	1	0
1	43	1	48	150	51	1	6.3	6.9	4.7	6	0	T	1	0	0	0	0	1	0
1	36	1	7	154	46	2	4.2	5.8	6	5.9	0	T	4	0	0	0	0	1	0
1	42	1	13	150	47.5	2	4.5	6.3	4.9	5.2	0	T	3	0	0	0	0	1	0
1	29	0	65	160	52.5	2	4.7	5.8	8.5	7.5	0	T	4	0	0	0	0	0	0
1	42	0	70	162	53	3	6.6	7.5	8.1	5.9	0	H	1	0	0	0	1	1	0
1	24	0	61	158	43	3	4.5	5.4	5.2	3.3	0	H	1	0	0	0	0	0	0
1	40	1	7	160	60	1	6	7.4	5.6	4.2	0	T	3	1	0	0	0	1	0
1	43	0	66	155	61	1	5.9	7.7	6.2	6.9	0	T	1	0	0	0	0	1	0
1	39	0	64	165	57	1	5.2	6.2	5.7	5	0	T	1	0	0	1	0	1	0
1	43	1	38	160	48	1	9.4	9.2	9.7	8.6	0	T	3	0	0	0	0	1	0
1	42	0	64	156	58	2	5.3	6.2	6.3	5.2	0	L	3	0	0	0	0	1	0
1	44	0	66	155	65	2	7	7.5	6.8	6.7	0	T	3	0	0	0	0	1	0
1	36	0	66	158	63	3	5.4	6.3	6.3	3.4	0	H	1	0	0	0	0	0	0
1	43	0	63	150	53	2	4.3	5.6	5.4	6.7	0	T	3	0	0	0	0	1	0
1	34	1	40	155	50	1	6.2	6.6	6.3	3.8	0	T	4	0	0	0	0	1	0
1	36	0	68	166	50	1	5	5	3.9	3.6	0	H	1	0	0	0	0	0	0
1	28	0	67	156	56		4.4	5	4	3.2	0	H	1	0	0	0	0	1	0
1	43	0	80	154	48	3	4.2	5	5	1.3	0	H	2	1	0	0	0	1	0
1	35	0	70	158	50	3	4.3	4.7	4.7	3.8	0	H	3	1	0	0	0	1	0
1	44	0	80	158	51.5	2	6.6	7.8	7.3	10.8	0	T	1	0	0	0	0	1	0
1	36	1	14	156	55	3	4.5	5.6	5	4.1	0	H	1	0	0	0	0	1	0
1	41	0	64	157	59	2	5.7	5.8	6.3	3.9	0	L	2	0	0	0	0	1	0
1	33	0	68	158	53	2	3.4	4.2	4	8.5	0	T	1	0	0	0	0	0	0
1	35	1	13	158	55	1	8.5	10	8.6	5.4	1	T	4	0	0	0	0	0	1
1	41	0	63	166	68	1	5.6	6	6.7	4.9	0	T	3	1	0	0	0	1	0
1	37	0	66	150	55	3	4.6	5.8	5.1	2.8	0	H	1	0	0	0	0	1	0
1	27	1	9	168	53	1	5.2	6.1	6.1	3.3	0	L	3	0	0	0	0	0	0
1	41	0	64	156	55	1	5.2	5.5	6.1	3.1	0	H	1	0	0	0	0	1	0
1	33	0	73	155	58.5	3	4	4.4	3.8	2	0	H	1	0	0	0	0	0	0
1	30	1	37	156	55	1	4.7	6.2	8.4	6.2	0	L	1	0	0	0	0	0	0
1	41	0	66	160	75	3	4.4	5.9	5.2	4.5	1	H+L	1	0	1	0	1	1	0
1	29	1	44	155	47	1	7	6.1	6.1	4.8	0	H	3	1	0	0	0	0	0
1	33	1	11	158	49	2	3.7	5.5	6.8	11	0	T	1	0	0	0	0	0	0
1	39	1	39	158	65	1	6.3	6	6.4	3.5	0	T	3	1	0	0	0	1	0
1	42	1	26	163	60	2	4.8	6.9	5.1	5.2	0	T	3	0	1	0	0	1	0
1	40	0	78	154	45	3	5	5.9	5.9	5.1	0	H	1	0	0	0	0	1	0
1	42	1	10	160	59.5	1	4.4	4.2	4.1	6	0	T	1	0	0	0	1	1	0
1	27	0	68	168	58	2	4.5	4	3.8	6.2	0	T	2	0	0	0	0	0	0
1	41	0	69	153	53	3	7.4	8.2	7.8	7	0	T	1	0	0	0	0	1	0
1	36	0	63	158	55	2	5	4.7	4.5	5.7	0	T	1	0	0	0	0	1	1
1	42	0	63	163	62	1	3.7	4.7	5.9	4.9	0	L	1	0	0	0	0	1	0
1	42	1	7	158	46	1	7.2	8	8.5	6.7	0	T	3	0	0	0	0	1	0
1	42	0	79	155	57	1	5.9	5.2	4.9	5.3	0	T	1	0	0	0	0	1	0
1	36	1	6	159	65	1	7.1	7.2	4.5	5.1	0	T	4	0	0	1	0	1	0
1	38	1	50	167	61	1	8.2	7.9	9	4.9	1	T	4	1	0	1	0	1	0
1	38	1	27	159	59	1	6.4	6.2	7	4.6	0	T	4	0	0	0	1	1	0
1	36	0	64	152	55	3	4.8	5.4	6	3	0	H	1	0	0	0	0	0	0
1	43	1	7	157	56	3	5.9	6.6	6.5	4.1	0	H	1	1	0	0	0	1	0
1	33	1	8	158	62	1	6.3	6.5	6	5.5	0	T	4	1	0	0	0	0	0
1	28	1	6	165	50	3	4.6	5.8	5.3	2.6	0	H+L	1	0	0	0	0	0	0
1	40	1	33	158	49	3	4.5	5.5	5	2.8	0	H	1	0	0	0	0	1	1
1	44	1	10	160	55	1	6.3	4.7	4.9	5.7	0	T	3	0	0	0	0	1	0
1	39	1	64	150	48	1	5.6	4.9	5.1	4.4	0	T	2	0	0	0	0	1	0
1	34	0	70	161	58	3	4.4	5.5	4.5	1.5	0	H	1	0	0	0	0	1	0
1	42	1	7	158	50	2	5.4	6	6.1	1.8	0	H	1	1	0	0	0	1	0
1	41	0	65	165	65	1	6	8	8.1	7.1	0	T	3	0	0	0	0	1	0
1	36	1	50	160	55	3	4.7	5.9	4.6	11	0	T	1	0	0	0	0	1	0
1	41	0	78	160	52.5	3	5.1	5	5.5	2.5	0	H	1	0	0	0	0	1	0
1	42	0	63	168	62		5.2	5.1	4.8	9	0	T	2	0	0	0	0	1	0
1	40	1	9	153	51	1	5.7	6.6	6.1	8.1	0	H	1	1	0	0	0	1	0
1	36	0	64	152	52	3	5	6.2	5.2	3.7	0	H	1	0	0	0	0	0	0
1	41	1	51	158	55	1	6.4	6.2	7	6.4	0	T	3	0	1	0	0	1	0
1	44	1	32	150	47	2	7.7	7.2	6	6.4	0	T	4	0	0	0	0	1	0
1	39	1	12	152	62.5	1	8.6	7.6	8.1	7.1	0	T	1	0	0	0	0	1	1
1	26	0	64	158	44	1	3.3	4.6	3.1	6.3	0	T	1	0	0	0	0	0	0
1	40	1	33	160	57.5	2	8	7.8	7	6.7	0	T	2	0	0	0	0	1	0
1	44	0	79	150	52	1	4.5	6	4.7	5.5	0	T	2	0	0	0	0	1	0
1	25	0	65	160	55	3	4.7	5.8	5.3	3.6	0	H	1	0	0	0	0	0	0
1	38	1	61	158	50	1	6.2	7	6.4	5.3	0	T	4	0	0	0	0	1	0
1	41	1	28	165	60	2	6.3	7.6	7.7	7.2	0	T	4	1	1	0	1	1	0
1	32	1	21	150	55	1	8.7	9	9.2	6.9	0	T	3	0	0	1	0	1	0
1	42	1	27	155	52.5	2	6.4	7.8	5.6	9.1	1	T	1	0	0	0	0	1	0
1	44	0	73	150	50	1	9.3	11	11.5	9.8	0	T	1	0	0	0	1	1	0
1	22	0	69	162	49	3	5.8	6.5	6.7	3.6	0	H	1	0	0	0	0	0	0
1	35	0	68	164	54	1	6.9	6.5	5.2	7.2	0	T	3	0	0	0	0	0	0
1	42	0	64	155	57	1	7.5	7.6	7.1	5.5	1	T	4	1	0	0	0	1	0
1	44	1	42	162	52.5	1	7	7.4	7.2	6.5	0	T	4	1	0	0	1	1	0
1	43	0	65	157	62	3	5.3	6.4	4.9	2.8	0	H	1	0	0	0	0	1	0
1	30	0	65	158	62	2	4.5	5.9	5.2	8.5	0	T	1	0	0	0	0	1	0
1	39	1	50	156	50	2	4.9	5.4	5	9.2	0	T	2	1	0	0	1	1	0
1	37	1	39	160	65	1	8.8	7.5	6.1	6.5	0	T	3	0	0	0	0	1	0
1	40	1	59	152	47.5	1	4.1	5.4	4.3	5.5	0	T	3	0	0	0	0	1	0
1	44	0	72	160	50	3	4.2	4.8	4.5	3	0	H	1	0	0	0	0	1	0
1	30	1	10	170	53	1	5.2	6	5.5	3	0	H	4	1	0	0	0	0	0
1	44	1	15	163	59	2	5.7	7.3	8.2	7	0	T	1	0	0	0	0	1	0
1	44	1	14	160	60	2	5	6.1	6	7.1	0	T	3	1	1	0	1	1	0
1	33	1	7	160	55	1	6.3	8	8.5	4.4	1	T	4	1	0	0	0	1	0
1	44	0	69	162	59	3	4.1	5	3.9	3.8	0	H	1	0	0	0	0	1	0
1	36	0	71	162	77	1	13.8	16.4	15.3	13.9	0	T	1	0	0	0	0	0	0
1	40	0	78	160	54	1	4.9	5.7	5.5	5.4	0	L	1	0	0	0	1	1	0
1	40	1	47	156	59	1	5.7	6.1	6.7	5.6	0	T	3	0	0	0	0	1	0
1	40	0	71	156	51	2	3.8	5.3	5.3	4.6	0	T	1	0	0	0	0	1	0
1	40	1	14	160	55	3	3.9	5.5	4.3	3.7	0	L+H	2	0	0	0	1	1	0
1	24	0	78	58	49	2	12.4	9.7	8.5	14.8	0	T	1	0	0	0	0	0	0
1	28	1	8	162	48	3	6.8	6.3	5.7	5.8	0	H	2	1	0	0	0	1	0
1	31	1	19	158	44	1	9.1	8.4	9	6.4	0	T	4	1	1	0	1	1	0
1	35	0	65	165	55	3	5.7	6.6	6.4	2.8	0	H	1	0	0	0	0	1	0
1	27	0	80	158	61	1	8.8	8.7	9	7.9	0	T	1	0	0	0	0	0	0
1	43	0	64	155	56.5	2	4.4	6.3	5.4	4.7	0	T	3	0	0	0	0	1	0
1	37	0	64	160	60	1	6.7	8.3	7.9	7.1	0	T	2	0	0	0	0	1	0
1	41	1	43	155	40	2	4	4.9	5	7	0	T	1	0	1	0	1	1	0
1	44	0	67	162	60	3	4.8	6.2	5.1	2.1	0	H+L	2	0	0	0	1	1	0
1	37	1	40	145	41	2	3.2	5.9	5.5	5.5	0	T	2	0	0	0	0	1	0
1	39	1	57	162	48	2	7.9	8.5	7.4	5.4	1	T	3	0	0	1	0	1	0
1	35	0	65	157	52	3	5	5.3	5.2	3.7	0	H	1	0	0	0	0	1	0
1	41	0	63	164	68.5	3	4.8	5.6	4.7	2.6	0	H	3	1	0	0	1	1	0
1	38	0	73	160	49	1	5.6	5.9	7.6	5.7	0	T	1	0	0	0	0	1	0
1	25	0	78	155	45	3	3.7	4.5	4.8	2.2	0	H	1	0	0	0	0	0	0
1	39	0	66	160	65	3	6.8	7.9	8.1	4.2	0	T	4	0	0	0	0	1	0
1	37	1	11	160	48	1	5.2	5.7	5	3.3	0	H	1	0	0	0	0	1	0
1	39	0	71	158	45	4	4.1	4.5	4.4	6.1	0	T	3	0	0	0	0	1	0
1	34	0	64	150	44.5	3	3.6	4.5	5	1.6	0	H	2	1	0	0	0	1	0
1	31	1	10	159	58	1	9.5	10.2	9.9	9.3	0	T	4	1	0	0	0	1	0
1	42	0	65	152	55	1	4.7	5.5	4.3	4.9	0	T	1	0	1	0	1	1	0
1	30	0	66	159	65	1	9.3	9.5	11.5	9.6	0	T	1	0	0	0	0	0	0
1	38	0	78	150	48	3	3.5	4.6	4.1	1.9	0	H	1	0	0	0	0	1	0
1	38	0	66	158	63	3	4.3	5.2	5.1	3.3	0	H	1	0	0	0	0	1	0
1	41	0	80	160	55	3	5.6	6	6.1	3.2	0	H	1	0	0	0	0	1	0
1	35	0	65	156	49	2	4.6	5	5.6	8.2	0	T	1	0	0	0	0	0	0
1	34	1	58	156	53	1	5.6	8.4	8.3	6.6	0	T	3	1	0	0	0	1	0
1	40	0	63	157	51	1	8.2	8.1	7.8	7.1	0	L	1	0	1	0	0	1	0
1	36	0	72	160	61.5	1	5.3	5.9	6.9	6.3	0	T	2	1	0	0	0	0	0
1	36	1	14	162	60	1	8.5	9.6	11	9.5	0	T	1	0	0	0	0	0	0
1	42	0	73	160	53	2	12.2	10.5	9.8	12.2	0	T	1	0	0	0	0	1	0
1	43	1	62	164	60	1	6.1	5.4	5.2	6.1	0	T	3	0	0	0	0	1	0
1	40	1	7	163	76	2	3	5.7	6.3	4.3	0	T	3	0	1	0	0	1	0
1	38	0	71	170	50	1	6.5	7.2	6.4	5	0	T	3	0	0	0	0	1	0
1	37	1	46	153	55	2	8.8	8.2	9	8	0	T	3	0	0	0	0	1	0
1	27	0	64	156	52	1	5.3	6.2	7.6	5	1	T	3	0	1	1	0	0	0
1	31	1	22	166	56	1	10.5	6.3	6.2	8.1	0	T	4	0	0	0	0	0	0
1	43	1	12	155	48	2	6.4	7.6	8.6	4.5	0	H	3	1	0	0	0	1	0
1	39	1	8	160	52	1	7.3	7.9	11	10.4	0	T	1	0	0	0	0	1	0
1	44	0	70	150	48	3	3.8	4.2	4.3	1.8	0	H	1	0	0	0	0	1	0
1	40	1	51	155	52	1	5.3	7	5.7	4.5	0	L	2	0	0	0	0	1	0
1	39	1	51	160	48	1	4.3	5.7	4.7	5.5	0	T	4	1	1	0	0	1	0
1	41	0	78	160	65.5	3	5.1	6.3	5	2.3	0	H	2	0	0	0	0	1	0
1	35	1	59	156	55	1	5	6.1	5.6	3.8	0	H	2	1	0	0	0	1	0
1	37	0	79	165	60	1	11	13	12.3	12.2	0	T	1	0	0	0	0	0	0
1	30	0	77	156	50	3	4.2	4.9	5.5	3.3	0	T	1	0	0	0	0	0	0
1	40	1	9	155	60	1	5.7	6.9	6.5	4.6	0	H	1	0	0	0	0	1	0
1	41	1	15	157	52	1	8	8.9	8.6	6.6	0	T	4	0	0	0	0	1	0
1	30	1	35	165	51	3	4.1	5	3.8	2	0	H	3	1	0	0	0	1	0
1	40	0	69	160	67.5	1	4.3	5	4.9	3.8	1	T	3	1	0	0	0	0	0
1	31	1	12	160	52	3	4.3	5.1	5.5	2.7	0	H	1	1	0	0	0	0	0
1	36	0	79	166	75	1	9.5	8.8	6.8	8.3	0	T	2	0	0	1	0	1	0
1	42	0	67	165	64	1	8.2	7.6	6.7	7.3	0	T	1	0	0	0	0	0	1
1	40	0	81	158	65	1	5.9	7.4	7.3	6	0	T	4	0	0	0	0	1	0
1	25	0	79	158	41	1	6.6	7	5.1	6.3	0	L	1	0	0	0	0	1	0
1	31	1	18	158	50	2	6.8	6.5	7	9.8	0	T	4	1	0	0	0	0	0
1	42	0	64	167	65	1	11.4	5.9	3.8	10	0	T	2	0	0	0	0	1	0
1	37	1	12	157	53	1	4.2	5	4.5	1.6	0	T	3	1	1	0	0	1	0
1	41	0	63	163	65	1	3.6	3.9	3.6	4.1	0	L	1	0	0	0	0	1	0
1	42	0	64	152	59	2	6.1	8	6.7	6.3	0	T	3	1	0	0	0	1	0
1	32	0	70	161	52.5	2	11.1	8.5	10.3	8.9	0	T	1	0	0	0	0	1	0
1	31	0	67	152	45	1	4.4	4.3	4	4.8	0	T	1	0	0	0	0	1	0
1	39	1	35	159	59	2	4.4	6	5.4	5.5	0	T	3	1	0	0	0	1	0
1	42	0	73	150	56	1	5.2	6.2	6.7	4.9	0	T	2	0	0	0	0	1	0
1	41	0	65	160	70	3	5.1	5.9	5.9	3.8	0	H	2	1	0	0	0	1	0
1	28	1	6	164	54	3	4.2	5.5	4.6	3	0	H	1	0	0	0	0	0	0
1	41	0	67	160	60	3	5.4	5.6	5.7	2.5	0	H	1	0	0	0	0	1	0
1	41	1	19	168	50.5	1	6.7	6.3	6.6	6.8	0	T	1	0	0	0	0	1	0
1	35	0	66	156	65	1	6	5.3	5.3	4.7	0	T	3	0	0	0	0	1	0
1	34	0	65	163	51	1	4.9	5.5	5.4	2.5	0	H	2	0	0	0	0	0	0
1	34	0	70	157	52.5	3	5.3	6.9	6.6	3.3	0	H	1	0	0	0	0	1	0
1	37	0	65	158	51	3	7.7	7.9	6.7	4.1	0	T	3	0	0	0	0	1	0
1	36	0	71	158	58	1	6.2	7	6.9	4.6	0	T	1	0	0	0	0	1	0
1	44	0	66	168	63	3	4.3	5.9	4.8	5	0	T	1	0	0	1	0	1	0
1	26	0	70	156	48	3	4.8	5.7	5.9	5	0	H	1	0	0	0	0	0	0
1	37	0	80	155	45	3	3.7	4.6	4.4	3.8	0	H	1	0	0	0	0	0	0
1	44	0	77	150	48	3	8.6	6.1	4	7.7	0	T	1	0	0	0	0	1	0
1	27	1	6	160	45	2	3.8	4.3	4.3	10.2	0	T	1	0	0	0	0	0	1
1	37	0	77	155	50	1	5.5	6.3	6.9	3.2	0	H	4	0	0	0	0	1	0
1	40	0	72	158	54	2	5.8	8	8.7	8.8	0	T	1	0	0	0	0	1	0
1	39	0	79	162	43	3	5.1	5.7	5.4	1.6	0	H	1	0	0	0	0	1	0
1	42	0	64	154	45	3	5.6	6.2	5.7	2.8	0	H	1	0	0	0	0	1	0
1	40	1	74	158	67	1	7.1	8.2	7.8	8.6	0	T	2	0	0	0	0	1	0
1	37	0	64	166	68	1	7.2	6.5	6.6	3.5	0	T	3	1	1	1	0	0	0
1	31	0	63	164	50	2	7.6	6.1	4.8	7.8	0	L	2	0	0	0	0	1	0
1	43	0	66	155	54	3	4.4	4.3	4	8	0	H	1	0	0	0	0	1	0
1	40	1	25	162	62	1	8.5	6.4	6.5	6.1	0	T	4	0	0	0	0	1	0
1	38	1	30	162	55	2	4	5.5	4.9	4.9	0	T	3	0	0	0	0	1	0
1	37	1	44	152	55	2	4	6.3	4.6	7.4	0	T	3	0	0	0	0	0	0
1	35	1	12	150	53	1	4.9	6.2	5.6	4.6	1	T	4	0	0	0	1	1	0
1	44	1	9	158	65	3	4.6	5.4	5.1	2.9	0	H	1	1	0	0	0	1	0
1	34	1	14	158	46	2	4.7	5.2	6	2.2	0	H	2	1	0	0	0	1	0
1	36	1	43	160	57	1	5.6	6.9	6.2	4	0	T	3	0	0	0	0	1	0
1	36	1	54	165	60	1	7.2	8.2	7.7	6.1	0	T	2	0	0	0	0	1	0
1	39	0	73	164	54	1	5.9	6.7	5.6	3.9	0	T	1	0	0	1	0	1	0
1	21	0	64	158	52	2	4.2	4	3.8	9.1	0	T	1	0	0	0	0	1	0
1	44	0	73	156	50	3	4.6	6.2	5.3	2.2	0	H	1	0	0	0	0	1	0
1	33	0	68	162	69	3	5.8	6.9	6.4	4.4	0	H	1	0	0	0	0	0	0
1	24	0	68	155	42	1	4.2	4	3.6	7.6	1	T	3	1	1	0	0	0	0
1	42	0	66	158	65	1	10.2	11.8	11.2	10.8	0	T	1	0	0	0	0	0	0
1	41	1	60	169	62	2	4.2	5.3	4.7	3.2	0	H+L	3	0	0	0	0	1	0
1	43	0	64	154	59	1	5.6	5.9	5.2	3.9	0	H	3	1	0	0	0	1	0
1	43	0	64	158	56	3	4.5	5.5	4.8	2.3	0	H	1	0	0	0	0	1	0
1	38	1	6	165	58	1	5.1	5.9	6	1.9	0	H	2	1	0	0	0	1	0
1	39	1	52	160	57	1	5.3	5.1	5	5.3	0	T	4	0	0	0	0	0	0
1	33	0	73	165	47.5	3	3.8	5.2	3.8	5.4	0	H	1	0	0	0	0	0	0
1	27	0	69	162	60	2	4.4	5.1	5.3	8.2	0	T	2	0	0	0	0	0	0
1	38	0	66	170	69	1	9	11.7	10.2	9.6	0	T	1	0	0	0	0	0	0
1	41	0	65	160	55	2	7.1	5.9	6	9.1	0	T	2	0	0	0	0	1	0
1	43	0	70	165	62	3	5.1	6.3	5.8	3.7	0	H	1	0	0	0	0	1	0
1	40	1	65	158	55	2	9.1	7	6.5	8.9	0	T	2	0	0	0	0	1	0
1	41	1	63	160	67	3	3.9	4.7	4.3	1.6	0	H	1	0	0	0	0	1	0
1	40	1	44	158	53	3	5.5	6.4	5.9	4.4	0	H	1	0	0	0	0	1	0
1	30	0	68	160	51	1	3.8	4.9	5	4.6	0	T	1	0	0	0	0	1	0
1	41	1	24	156	60	3	6	6.3	5.9	3.1	0	H	2	1	0	0	0	1	0
1	41	0	81	155	55	1	7.7	5	4.2	5.2	1	T	4	0	1	0	0	1	0
1	38	0	66	163	58	2	3.1	4.3	4	8.6	0	T	3	0	0	1	1	1	0
1	44	0	67	160	58	2	4.3	5.2	5.7	5.7	0	T	4	0	0	0	0	1	0
1	42	0	65	156	53	1	6.2	6.4	7.2	3	0	H	3	1	0	0	0	1	0
1	38	0	71	156	53	1	9.4	9.8	9.8	7.3	0	L	1	0	0	0	0	1	0
1	42	0	80	155	46	3	5.5	5.6	6.2	2.8	0	H	1	0	0	0	0	1	0
1	31	0	67	164	49.5	1	5.4	7	6.9	6.9	1	T	2	1	0	0	0	0	0
1	36	0	66	155	65	1	7	7.6	7.4	5.5	0	T	3	1	0	0	0	1	0
1	35	1	39	157	52	2	4.8	6.7	5.8	6.2	0	T	4	0	0	0	0	1	0
1	42	1	41	146	46	2	7.1	6.4	6.2	4.3	0	T	3	0	0	1	0	1	0
1	43	0	64	155	48	1	4.6	6.3	4.9	1.8	0	H	1	1	0	0	0	1	0
1	38	1	17	155	50	2	4.7	4.5	4.3	12.7	1	T	2	0	1	0	1	1	0
1	39	0	72	162	43	1	5.5	6.5	4.9	5.3	0	T	1	0	0	0	1	1	0
1	39	0	59	152	46	3	4.3	6.9	5	5.2	0	H	1	0	0	0	0	1	0
1	40	1	31	172	62	1	6.4	7.1	6.9	5.8	0	T	2	1	0	0	0	1	0
1	41	1	33	154	54	1	8.2	9.2	9	8.5	1	T	4	0	0	0	0	1	0
1	44	1	35	158	57	2	3.9	5.9	5.4	8.5	0	T	4	0	0	0	0	1	0
1	39	1	27	160	54	1	5.5	4.6	6	4.7	0	T	2	1	0	0	0	1	0
1	29	0	64	165	65	3	4.7	6.5	5.4	5.4	0	H	1	0	0	0	0	0	0
1	36	0	65	162	60	1	5.1	6.2	5.4	4.2	0	T	4	0	0	0	0	1	0
1	42	0	65	160	60	1	5.9	6.9	6.5	4.8	0	T	1	0	0	0	0	1	0
1	36	1	38	157	60	3	4.2	5.7	4.9	3.6	0	H	1	0	0	0	0	0	0
1	27	0	77	162	62	1	3.3	6.5	5.5	20	0	T	1	0	0	0	1	0	0
1	41	0	69	160	52	1	3.9	5.3	5	1.1	0	H	1	0	0	0	1	1	0
1	39	1	54	154	50	2	6.2	5.9	4	4.8	0	T	3	1	0	1	1	1	0
1	36	0	68	162	61	1	4.8	7	5.9	6.5	1	T	2	0	0	0	0	1	0
1	35	1	51	155	55	3	4.4	5.4	5	2.9	0	H	1	0	0	0	0	1	0
1	40	1	62	154	58	3	6.1	6.3	6.3	4	0	H	1	0	0	0	0	1	0
1	44	1	34	155	60	3	4.5	5	5.5	3	0	L+H	2	0	0	0	0	1	0
1	38	0	77	158	58	1	3.5	4.5	3.7	7.2	0	H	1	0	0	0	0	1	0
1	29	1	19	159	47	1	5.6	5.8	5.3	4.1	0	L+H	2	0	0	0	0	0	0
1	40	1	6	161	68	3	4.9	5.3	4.9	2.3	0	H	3	1	0	0	0	1	0
1	43	0	64	165	56	1	5.9	8.1	7.1	5.1	0	T	2	0	0	0	0	1	0
1	37	0	67	150	42	3	4.7	5.7	5	3.2	0	H	1	1	0	0	0	1	0
1	38	0	65	159	59.5	1	5.2	6.5	5.8	5.6	0	T	1	1	0	0	0	1	0
1	38	1	28	150	60	1	5.4	5.9	5.4	5.7	0	T	4	0	0	0	0	1	0
1	43	1	6	163	65	1	5	6.9	5.2	6.7	0	T	3	0	0	0	0	1	0
1	36	0	65	156	53	1	7	6.6	5.7	2.3	0	T	3	0	0	1	0	1	0
1	36	1	14	161	55	1	17	9.5	10.5	12.3	0	T	1	0	0	0	0	0	0
1	36	1	23	160	60	1	6.4	8.7	6.9	6.1	0	T	4	1	0	0	0	1	0
1	27	1	61	168	70	3	6.9	6.5	6.3	4.4	0	T	1	0	0	0	0	1	0
1	38	1	42	157	55	1	5.7	8	5.8	4.9	1	T	4	0	1	0	0	1	0
1	25	1	8	165	60	3	7.3	9.6	8.9	7.5	0	T	4	0	0	0	0	1	0
1	35	1	65	156	54	3	5.3	5.7	5.5	3.6	0	H	1	0	0	0	0	1	0
1	31	1	38	156	68	2	4.8	6.3	5.9	4.3	0	L+H	3	0	0	0	0	0	0
1	40	1	47	151	58	1	7.6	7.6	8.6	6.6	0	T	1	1	0	0	0	1	0
1	38	1	14	155	66	1	4.4	4.9	6	4.8	0	T	3	0	0	0	0	0	0
1	35	1	23	162	62	2	5.1	5.8	4.7	6.5	0	T	3	1	0	0	0	0	0
1	31	0	64	155	52	1	4	5.1	4.8	5	0	T	2	0	0	0	0	1	0
1	27	1	17	165	48	1	5.6	6.1	5.6	4.4	0	T	1	0	1	0	0	1	0
1	42	0	65	162	54	1	6.1	6.6	5.2	5	0	L	1	0	0	0	0	0	0
1	44	0	65	155	59	1	3.8	5.5	5.2	2.9	0	H	2	1	0	0	0	0	0
1	41	1	42	150	58	1	4.9	6	5.9	6.1	0	T	2	0	0	0	0	0	0
1	39	0	68	158	60	1	9.3	10.4	9.2	9	0	T	1	0	0	0	0	0	0
1	44	0	69	160	53	3	4.6	5.9	5	2.4	0	H	1	0	0	0	0	0	0
1	35	0	66	155	51	2	6.9	6.1	5.5	6.2	0	L	2	1	0	0	0	0	1
1	32	0	66	160	110	1	5	5.8	6	4.9	0	L	1	0	0	0	0	1	0
1	43	1	22	163	56	3	4.2	5.1	4.4	3.1	0	H	1	0	0	0	0	0	0
1	36	1	8	165	55	2	10.3	8.1	9.1	7.8	0	H	3	1	0	0	0	0	0
1	42	0	79	153	53	3	4	5.3	4.8	1.1	0	H	1	0	0	0	0	0	0
1	27	0	64	158	58	2	3.6	4.2	4	4.7	0	L	1	0	0	0	0	1	0
1	33	1	70	156	51	1	4.9	5.9	5.6	4.8	0	T	1	0	0	0	0	1	0
1	39	1	17	160	48	1	6	7.3	5.9	5.7	0	T	3	1	0	1	1	0	1
1	34	0	68	156	56	2	3.3	5.4	4.3	4.9	0	T	1	0	0	0	0	1	0
1	39	1	72	163	46.5	1	4.5	5	5.4	5.1	0	L	1	0	0	0	0	0	0
1	35	0	67	163	53	1	3.9	4.9	3.3	4.3	0	T	3	0	0	0	1	1	0
1	37	1	13	160	65	2	6.5	6.1	7	4.6	0	T	4	1	0	0	0	0	0
1	37	0	63	162	52	1	4.7	5.1	4.8	5.5	0	L	1	0	1	0	1	0	0
1	33	0	63	156	55	1	3.2	4.2	4.8	5.5	0	L	2	1	0	0	0	1	0
1	42	1	16	166	47	2	4.2	5.3	5.9	6	0	T	3	0	0	0	0	0	0
1	36	0	66	164	59	1	4.8	6.1	4.8	7.8	0	T	3	0	0	0	0	0	0
1	40	1	10	158	52	3	5.9	4.8	5.5	3.2	0	H	3	0	0	0	0	0	0
1	38	0	68	153	60	2	7.3	6	5.2	4.5	0	T	3	0	0	0	0	1	0
1	30	0	64	165	55	2	3.9	4.8	4.3	3.6	0	L	1	0	0	0	0	1	0
1	39	0	73	159	58	1	4.8	5.7	5.2	2.5	0	H	3	1	0	0	0	0	0
1	44	0	80	146	48	1	5	6.3	5.7	5.8	0	T	1	0	0	0	0	0	0
1	40	0	78	158	58	3	5.1	5	4.3	3	0	H	1	0	0	0	0	0	0
1	37	0	78	167	62	3	4.5	5.2	5.2	2	0	H	2	1	0	0	0	0	1
1	32	1	58	155	61	3	4.3	5.7	5	1.7	0	H	1	0	0	0	0	0	0
1	43	0	80	160	55	1	7.4	5.4	5.7	6	0	L	3	0	0	0	0	0	0
1	41	0	80	160	60.5	1	4	5.5	5.2	9.9	0	T	1	0	0	0	0	0	0
1	28	1	6	158	55	1	10	15	11.5	9	0	T	4	1	0	0	0	0	1
1	39	0	63	155	59	3	5.1	7	5.3	4.9	0	T	4	0	1	0	1	0	0
1	38	0	69	157	58	1	7.1	6.8	7.5	6.8	0	T	1	0	0	0	0	0	0
1	41	1	38	154	46	1	5.2	5.8	5.4	2.4	0	T	4	1	0	0	0	0	0
1	29	1	28	169	51	1	5.4	6.5	6.4	3.9	1	T	4	0	0	0	0	0	0
1	35	0	78	160	66	3	4.5	5.7	5.5	2.7	0	H	1	0	0	0	1	0	0
1	31	0	70	165	70	3	4.8	5.9	5.2	4.1	0	H	1	0	0	0	0	0	0
1	38	1	37	158	52	1	4.5	5.4	4.9	4.1	0	T	3	0	0	0	1	0	0
1	44	0	70	158	50	1	4.9	6.3	4.8	4.8	0	L	1	0	1	0	0	0	0
1	43	1	56	157	52	2	4.6	4.9	4.7	6.1	0	T	3	0	0	0	1	1	0
1	44	0	67	153	56.5	1	6.9	5.5	5.2	3.9	0	H	2	0	0	0	1	0	0
1	40	0	65	158	65	3	4.4	5.3	5.8	5.2	0	H	1	0	0	0	0	0	0
1	34	0	65	157	59	3	4.3	4.8	5	3.4	0	L+H	2	0	0	0	0	0	0
1	39	1	7	157	69	1	9.9	9	9.3	5.2	0	T	4	1	0	0	0	1	0
1	43	1	51	162	58	1	5.5	7	6.7	4	0	T	4	0	0	1	0	0	0
1	28	0	71	165	47	1	6.6	6.5	6.9	6.5	0	T	1	0	0	0	0	1	0
1	37	0	64	158	60	2	5.5	6.5	6	6.2	1	T	1	0	1	0	0	0	0
1	41	0	71	162	55	3	4.9	5.6	4.8	2	0	H	1	0	0	1	0	0	0
1	30	0	63	145	43.5	2	5.6	5.9	4.7	6.3	0	L	1	0	0	0	0	1	1
1	42	0	63	160	52	1	3.6	5.3	4.5	6.8	0	T	4	1	0	1	1	0	0
1	37	0	72	158	57	1	5.5	6.2	6	3.8	0	T	4	0	0	0	0	0	0
1	38	0	66	158	55	3	6	5.5	4.4	2.7	0	H	3	1	0	0	0	0	0
1	40	1	27	158	52	1	6.8	6.3	8.3	9.1	1	T	3	0	0	0	0	0	0
1	38	0	77	160	52	3	4.5	6.1	5.3	4.2	0	T	1	0	0	0	0	0	1
1	44	0	79	153	49	3	4.5	5.8	5.2	4.3	0	H	1	0	0	0	0	0	0
1	39	1	15	160	60	3	4.6	5.5	5.5	2.4	0	H	2	1	0	0	0	0	0
1	22	0	79	152	41.5	3	3.5	4.6	5	2.2	0	H	1	0	0	0	0	1	0
1	39	0	78	162	58	3	5.4	5.9	5.7	3.5	0	H	1	0	0	0	1	0	0
1	43	1	27	157	54	2	6.9	8.6	6.3	10	0	T	4	1	0	1	1	0	0
1	35	1	7	155	51	3	5.6	8	6.9	4.6	0	H	1	0	0	0	0	1	0
1	40	0	60	160	58	1	4.9	5.7	4.6	4.2	0	T	3	0	0	0	0	0	0
1	41	0	66	158	47	1	5.3	6.3	5.9	6.2	1	T	1	0	1	0	1	0	0
1	44	0	59	155	56	1	6.4	6.6	5.7	5.2	0	T	3	0	0	0	1	0	0
1	38	1	77	155	48	2	5.8	5.3	5	5.1	0	T	1	0	0	0	0	0	0
1	40	0	65	158	52.5	2	4.7	5.9	5	5.4	0	T	2	0	0	0	0	0	0
1	40	0	65	152	46	2	6.3	6.4	5.5	6.3	0	T	1	0	0	0	0	0	0
1	37	0	72	156	56	3	5.2	5.9	5.7	1.8	0	H	2	1	0	0	0	0	0
1	37	0	68	160	55	3	4	4.6	4.6	3.4	0	H	1	0	0	0	0	0	0
1	41	0	68	152	52.5	1	5.1	8.8	6.5	10.8	0	T	1	0	0	1	0	0	0
1	40	1	65	160	55	1	5.7	6.3	6.9	6.3	1	T	2	0	0	0	1	0	0
1	38	0	69	150	54	3	4.5	5.4	4.9	3	0	H	1	0	0	0	0	0	0
1	38	1	7	165	67	1	7	8.3	6.7	6.8	0	L	2	1	0	0	0	1	0
1	41	1	10	156	63	2	5.1	5.4	4.5	5	0	T	3	0	0	0	0	0	0
1	36	0	64	154	57.5	3	4.7	5.9	6.4	1.8	0	H	1	0	0	0	0	1	0
1	31	0	64	150	53	2	3.5	4.4	4.4	8.3	0	T	1	0	0	0	1	0	0
1	40	1	10	160	50	3	2.9	5.3	3.5	3.6	0	H	1	1	0	0	0	0	0
1	36	0	64	162	61	1	6.8	6.2	5.5	10.5	0	T	1	0	0	0	1	0	0
1	35	0	66	156	65	1	6.1	6	6.2	5.1	0	T	1	1	0	0	1	0	0
1	42	1	76	156	62.5	1	6.4	7.2	6.5	4.7	0	T	3	0	0	0	0	0	0
1	36	0	71	150	68	1	8.6	7.9	7.5	6.2	0	T	1	0	0	0	1	0	0
1	30	0	71	158	46	3	5.7	6	5.5	4.5	0	H	1	0	0	0	0	0	0
1	41	1	43	165	54	3	5.1	5.6	6.2	3.2	0	H	1	0	0	0	0	0	0
1	34	0	67	156	55	2	4.3	4.4	5.1	7.7	1	T	3	0	0	0	0	0	0
1	42	1	28	158	60	1	5.1	6.2	5.7	2.8	0	H	1	0	0	0	0	0	0
1	40	0	60	164	52	1	6.8	7.8	6.9	4.2	0	T	1	1	0	0	0	0	0
1	41	0	65	164	61	2	4.2	5.2	4.6	4	0	L+H	2	0	0	0	0	0	0
1	42	1	15	150	48	1	5	6.4	5.6	6.4	0	T	1	0	0	0	0	0	0
1	29	1	27	162	57	2	5.2	5.4	5.6	5.6	0	T	3	1	0	0	0	1	0
1	40	1	38	156	55	1	5.5	7.4	6.3	5.1	1	T	3	0	1	0	0	0	0
1	40	1	62	156	55	2	5	5.8	5.4	4	0	L	2	0	0	0	1	0	0
1	37	0	64	160	55	2	8	8.1	5.5	7.1	0	T	1	0	0	0	0	0	0
1	43	1	39	154	54	2	4.3	6.3	6.2	6.6	0	T	3	1	0	0	0	0	0
1	43	0	79	160	60	1	6.9	7.2	6.3	6.6	0	T	1	0	0	0	0	0	0
1	35	1	46	160	58	2	8.2	9.5	9	9.1	0	T	3	0	0	1	0	0	0
1	42	0	80	150	55	1	5.1	5	5.3	2.4	1	L	1	0	0	0	0	0	0
1	38	1	17	158	55	3	5.5	6.1	5.8	3.1	0	H	1	0	0	0	0	0	0
1	25	0	79	160	62.5	1	5.7	6.8	5.6	5.1	0	T	1	0	0	0	0	0	0
1	40	1	48	156	53	2	4.9	5.5	5	4.9	0	T	4	0	0	0	1	0	0
1	41	0	71	160	51.5	2	4.2	5.5	5	4.3	0	H	1	1	0	0	0	0	0
1	40	0	66	163	53	1	6.8	7.5	7.5	5.6	0	T	3	0	0	1	1	0	0
1	43	0	64	160	58	2	10.9	7.2	5.8	7.5	0	T	4	1	0	1	0	0	0
1	35	1	42	160	54	2	5.3	6.3	7.5	5.9	0	T	4	0	0	0	0	1	0
1	36	0	65	152	48	1	4.8	6.4	6.1	5.8	1	T	2	0	1	0	0	0	0
1	42	1	39	156	47	1	3.3	4.7	3.8	4.7	0	T	3	1	0	0	0	0	0
1	29	1	8	158	52	2	4.9	6.2	7	7.8	0	T	2	0	0	0	0	0	0
1	38	0	66	160	83	3	6.1	6.8	7.1	3.9	0	H	2	1	0	0	0	0	0
1	39	1	16	159	47.5	1	5	5.6	6.7	4.6	0	T	4	0	0	0	0	1	0
1	40	0	65	158	61	1	5.5	5	5.1	2.9	0	T	1	0	0	0	0	1	0
1	36	1	7	157	47	3	4.9	5.5	5.5	3	1	H	2	1	0	0	0	0	0
1	38	1	40	156	60	1	6.2	7.1	5.8	7.2	0	T	4	0	0	0	1	0	0
1	38	0	69	155	57	2	4.6	5.5	4.6	4	0	T	3	0	1	0	0	0	0
1	28	1	67	155	55	1	7.9	9.3	8.3	6.7	0	L	1	0	0	0	0	1	0
1	39	1	49	157	45	1	9.7	7.6	9	7	1	T	4	0	0	0	0	0	0
1	36	1	30	155	46	3	4.3	6	4.1	4.4	0	H	2	0	0	0	0	0	0
1	42	0	73	155	46	3	5.3	5.6	5.8	3.6	0	H	1	0	0	0	0	0	0
1	35	0	68	162	51	1	6.7	6.9	6.4	5.5	0	T	1	0	0	0	0	0	1
1	24	1	16	155	54	2	5	6.3	6.1	6.3	0	T	4	1	0	0	0	1	0
1	44	0	79	158	57	2	4.2	6.2	5.2	8	0	T	2	0	0	0	0	0	0
1	29	0	73	164	52	3	5.4	5.6	5.4	4.4	0	T	1	0	1	0	0	1	0
1	37	0	69	162	50	1	5.4	6.8	5.9	5.8	0	T	1	0	0	0	0	1	0
1	35	0	63	162	51	2	4	5.2	5	9.5	0	L	1	0	0	0	0	0	0
1	30	0	65	158	52.5	1	10.7	12.6	12.1	11.7	0	T	1	0	0	0	0	0	0
1	44	0	65	165	65	1	6.7	7.7	6.2	6.9	0	T	1	0	0	0	0	0	0
1	38	0	69	155	48	2	4.4	4.5	4.4	4.5	0	T	2	0	0	0	0	0	0
1	36	0	64	158	49	3	4.6	5.2	5	2.3	0	H+L	2	1	0	0	0	1	0
1	30	0	63	155	54	1	8.2	5.3	6.1	5.9	0	T	1	0	0	0	0	1	0
1	41	0	73	158	60	1	5.7	6.2	6.4	4.9	0	T	1	0	0	0	0	0	0
1	29	0	63	157	48	1	5.6	6.3	6.4	4	0	H	2	0	0	0	0	1	0
1	43	0	79	162	60	1	6.3	5	4.6	8.9	0	T	1	0	0	0	0	0	0
1	30	0	64	163	57	2	3.6	3.8	4.2	9.3	0	T	1	0	0	0	0	1	0
1	30	1	51	165	54	3	5.4	6.5	7.6	4.1	0	T	4	1	0	0	0	1	0
1	35	1	11	162	52.5	1	4.6	6.6	5.4	3.8	0	T	1	0	0	0	0	0	0
1	25	0	71	166	51	2	3.5	4.9	4.5	4.7	0	T	1	0	0	0	0	1	0
1	38	0	70	155	60	1	6	6.2	6.4	3.5	0	H	1	0	0	0	0	0	0
1	41	0	65	158	54	2	5.8	6.3	6.5	4.9	0	T	3	0	0	0	0	0	0
1	41	1	26	150	53	2	8.8	6.3	6.1	6.1	1	T	4	1	0	0	0	0	0
1	29	1	7	160	50	3	5.3	5.5	6.1	2.8	0	H	4	1	0	0	0	0	0
1	38	0	73	162	55	2	6.1	5.6	4.6	8	0	T	3	0	0	0	0	0	0
1	44	0	65	158	51	1	9.4	9.8	9.3	12.5	0	T	2	0	0	0	0	0	0
1	44	0	80	160	72.5	3	4.2	5.1	4.8	1.7	0	H	1	0	0	0	0	0	0
1	27	1	21	153	45	1	8	8	8.5	6.7	0	T	4	0	0	0	1	0	0
1	44	0	66	155	69	3	5.4	6.6	6.1	3.6	0	H	2	1	0	0	0	0	1
1	29	0	68	155	50	3	6.9	8.2	7.1	7.3	0	T	1	0	0	0	0	0	0
1	42	0	69	154	51	1	8.7	7	8	7.9	0	T	3	1	0	0	0	0	0
1	35	1	18	162	57	1	7.9	8.7	6.8	4.6	0	T	4	0	0	0	0	0	0
1	44	1	27	155	47.5	3	4.8	5.5	4.4	1.25	0	H	1	0	0	0	0	0	0
1	38	1	8	154	47	3	3.7	4.4	3.8	3.5	0	H	1	1	0	0	0	0	0
1	39	1	52	158	51	1	5.1	6.4	5.1	5.7	0	T	3	0	0	0	0	0	0
1	38	0	64	156	55	4	4.6	5.2	4.4	4.2	0	H	1	0	0	0	1	0	0
1	39	0	63	162	61.5	1	5.5	6.1	5.8	3.7	0	T	3	0	0	0	0	0	0
1	43	1	11	163	61	1	6.3	5.7	5.2	10	0	T	4	1	0	0	0	0	0
1	42	1	39	156	60	1	4.9	7.3	7	5	0	T	4	0	0	0	0	0	0
1	39	1	33	158	55	1	6	6.7	6.8	5.2	0	H	1	0	0	0	0	1	0
1	43	1	46	155	63	2	4.2	4.8	5.3	5.6	0	T	2	0	0	0	0	0	0
1	42	0	63	158	45	2	3.5	4.6	4.1	6.2	0	L	2	0	0	0	0	0	1
1	38	0	70	155	55	1	5.4	6	6.2	5.2	0	T	1	0	0	0	0	1	0
1	38	0	65	156	51	2	3.8	4.4	4.5	4	0	L	2	0	0	0	0	0	0
1	35	1	30	157	43	1	6.3	6.7	6.5	5.6	0	L	1	0	0	0	0	0	0
1	32	1	19	154	50	1	8.5	6.5	4.6	7.5	0	T	4	1	0	0	0	0	0
1	25	0	69	160	51	2	7.5	7	7.7	7.1	0	T	1	0	0	0	0	0	0
1	42	1	13	155	55	1	4.6	6.1	5.9	5	0	T	3	0	0	0	0	1	0
1	44	0	70	150	50	2	5.6	7.4	6.6	8.9	0	T	2	0	0	0	0	0	0
1	22	0	65	160	46	4	4.4	5.3	5	14.1	0	T	1	0	0	0	0	1	0
1	43	0	79	156	63	3	5.7	6.9	6	3	0	H	2	1	0	0	0	0	0
1	34	1	57	155	45	2	4.5	6.6	5	6.6	0	T	1	0	0	0	0	0	0
1	43	1	13	173	65	3	5	5.9	5.3	2.8	0	T	4	0	1	0	1	0	0
1	41	1	60	157	64	1	6.5	6.2	8	5.6	0	T	1	1	0	0	0	0	0
2	41	0	71	150	60	3	6	5.8	5	4.1	0	T	1	0	0	1	0	0	0
2	42	0	71	145	63	2	6	5.4	5.2	5.2	0	T	2	0	0	0	0	0	0
2	43	0	72	161	59	1	6.3	5	4.8	3	0	T	1	0	0	0	0	0	0
2	33	0	72	159	50	3	12.7	7.5	5.6	8	0	T	3	1	0	0	0	0	0
2	42	1	40	163	60	1	6.4	6.4	4.3	4.1	0	T	3	0	0	0	1	0	0
2	29	0	72	149	65	2	5.2	5.1	3.8	4	0	T	2	0	0	0	0	1	0
2	34	0	69	156	62	3	5.5	5	4.3	7.3	0	T	1	0	0	0	0	0	0
2	38	1	69	161	43	1	12.3	10.4	9.1	9.6	0	T	1	0	0	0	0	0	0
2	44	1	50	151	45	1	9.9	8.3	5.9	3.7	0	T	4	0	0	0	0	0	0
2	44	0	68	167	58	1	5.5	5.3	4.3	4.8	0	L	1	0	0	0	0	0	0
2	40	0	70	157	53	1	5.8	5.7	5.2	5.6	0	T	1	0	0	0	0	0	0
2	32	0	69	148	45	1	12.1	10.9	8.6	9.4	0	T	1	1	0	0	0	0	0
2	42	0	68	149	54	3	9.8	8.5	5.7	6	0	H	1	0	0	0	0	0	0
2	33	0	69	168	46	1	8.1	7.2	5.6	7.7	0	T	1	0	0	0	0	0	0
2	34	0	69	146	54	3	12.1	6.2	4.8	5.6	0	T	2	1	0	0	0	0	0
2	38	1	55	156	61	2	7	5.7	4.7	7.5	0	T	1	0	0	0	0	0	0
2	40	0	69	160	51	1	7.3	6.3	5	4.5	0	T	3	0	0	0	0	0	0
2	44	0	69	150	50	1	6.7	6	6.5	4.5	0	T	2	0	0	0	0	0	0
2	35	0	69	152	58	3	9	8.5	8	4.8	0	H	1	0	0	0	0	0	0
2	41	0	70	164	49	2	5.8	5.3	4.8	4.8	0	L	1	0	0	0	0	1	0
2	36	0	69	154	46	2	5.7	4.4	3.6	6.2	0	T	1	0	1	0	0	0	0
2	26	1	44	156	46	1	6.5	5.7	5.2	5.9	0	T	1	0	0	0	0	0	0
2	40	0	69	166	51	1	6.8	6.5	5.4	3	0	T	1	0	0	0	0	0	0
2	41	1	7	163	62	1	6.8	6.8	5.8	5	0	T	1	0	0	0	0	0	0
2	44	0	68	154	51	1	7.4	6.1	6.7	5.4	0	T	3	0	0	0	0	0	0
2	41	1	26	145	58	2	6.2	5.4	6.8	5.1	0	T	3	0	0	0	0	0	0
2	39	0	68	160	45	3	7.8	6.5	5.5	3.3	0	H	1	0	0	0	0	0	0
2	37	0	68	155	49	1	7.1	6.4	5.3	6.1	0	T	1	0	0	0	0	0	0
2	41	0	66	163	46	3	6.5	5.9	5	2.5	0	H	1	0	0	0	0	0	0
2	42	1	37	158	60	2	6.6	8.9	5.4	7.3	0	T	3	1	0	0	0	0	0
2	37	0	68	157	56	2	7.7	7.7	6.9	5.7	0	T	3	0	1	0	0	0	0
2	41	0	68	153	45	1	6.7	4.9	4.5	4.9	0	T	4	0	0	0	0	0	0
2	41	1	64	168	47	1	7.2	7	6.5	7	0	T	3	1	0	0	0	0	0
2	44	0	67	149	61	1	8.9	7.8	7.8	6.9	0	T	1	0	0	0	0	0	0
2	36	1	45	165	43	3	7	6	5.7	6.6	0	H	1	0	0	0	0	0	0
2	38	0	66	153	53	1	6.1	7	4.4	5.1	0	T	1	0	0	0	0	0	0
2	38	0	66	152	44	2	6.1	5.8	7.1	5.4	0	T	2	0	0	0	0	0	0
2	31	0	61	148	43	1	5.8	4.8	3.9	4.5	0	L	1	0	0	0	0	1	0
2	41	0	66	160	42	3	7.5	6.7	5.5	3.2	0	H	1	0	0	0	0	0	0
2	40	0	65	167	57	1	10	7.9	7.5	7.8	0	T	1	0	0	0	0	0	0
2	40	0	65	147	53	1	5.8	5	4.2	7.9	0	L	1	1	0	0	0	0	0
2	39	0	64	163	53	1	6.8	6.6	6.1	5	0	L	1	0	0	0	0	0	1
2	23	0	65	156	50	2	6.5	6.3	6.1	8.8	0	T	1	0	0	0	0	0	0
2	40	0	66	162	48	2	9.8	7.8	7.3	7.4	0	T	1	0	0	0	0	0	0
2	41	0	66	155	60	1	9.7	8.2	7.4	4.9	0	L	1	0	0	0	0	0	0
2	40	0	63	149	55	1	6.6	7.9	5	5.7	0	L	1	0	0	0	0	0	0
2	36	1	31	154	45	1	5.3	5.4	3.9	4.9	0	T	2	0	0	0	0	0	0
2	38	0	64	158	65	1	9.1	8	6.6	4.3	0	T	3	0	0	0	0	0	0
2	42	0	64	155	51	1	6.1	5.6	5.1	3.8	0	T	4	0	0	0	0	0	0
2	38	0	66	164	60	2	7.3	6.9	5.7	5.1	0	T	2	0	0	1	0	0	0
2	42	1	8	150	58	1	7.3	7.8	6.9	5	0	T	4	1	0	0	0	0	0
2	44	1	16	149	47	1	7.5	7	6	5.6	0	T	1	0	0	0	0	0	0
2	35	1	18	149	45	1	6.9	5.9	4.8	4.8	0	T	1	0	0	0	0	0	0
2	42	0	64	161	64	1	6.9	3.7	3.4	6.9	0	T	1	1	0	0	1	0	0
2	31	1	7	146	47	1	6.5	6.2	5.8	5	0	T	1	1	0	0	0	0	0
2	41	1	6	154	65	1	8.7	9.6	7.9	5.9	0	T	2	0	1	0	0	0	0
2	37	0	63	147	63	1	11.6	10.8	10.2	8.2	0	T	1	0	0	0	0	0	0
2	32	0	63	163	43	2	6.3	5.5	4.8	5.5	0	T	1	0	0	0	0	1	0
2	42	1	32	149	54	2	5.8	7.9	5.2	7	0	T	1	0	0	0	0	0	0
2	37	0	64	167	49	1	6.7	6	6.9	5.8	0	T	3	0	0	0	0	0	0
2	39	0	64	148	42	1	6.8	5.6	4.6	3.1	0	T	1	0	0	0	0	0	0
2	37	0	63	160	51	1	7.7	7.5	6.6	5.9	0	T	1	0	0	0	0	1	0
2	39	0	63	150	51	2	5.1	6.2	5.4	4.4	0	T	1	0	0	0	0	0	0
2	43	0	62	147	42	2	5.7	6	5.7	6.4	0	L	2	1	0	0	0	0	0
2	41	0	64	149	46	3	5.6	7	5.3	4.1	0	T	1	1	0	0	0	0	0
2	35	0	64	148	61	1	5.8	6.9	5.2	6.4	0	T	1	0	0	0	0	0	0
2	39	1	6	159	63	1	10.7	9.5	10.8	7	0	T	2	1	0	0	0	0	0
2	36	1	28	151	60	1	7.7	7.1	6.4	4.7	0	T	2	1	0	0	0	0	0
2	39	1	12	160	42	3	6	4.5	4.8	1.5	0	H	1	0	0	0	0	0	0
2	43	0	63	163	44	1	7.7	7.9	5.1	5.7	0	T	2	1	0	0	0	0	0
2	41	0	64	156	65	2	5.9	8	5.3	5.6	0	L	1	0	0	0	0	0	0
2	30	0	62	168	65	2	6.8	6.2	6.5	6.5	0	T	1	0	0	0	0	1	0
2	42	1	7	155	48	1	5.3	4.6	3.9	6	0	T	3	0	0	0	0	0	0
2	41	0	62	160	51	3	5.2	5.5	4	2.8	0	H	1	0	0	0	0	0	0
2	39	0	62	154	59	3	9	8.1	6.3	7	0	T	1	0	0	0	1	0	0
2	39	1	56	146	64	2	5.8	5	4.1	4.6	0	L	1	0	0	0	0	0	0
2	37	0	62	154	44	1	6.9	6.4	5.4	4.5	0	T	1	0	0	0	0	1	0
2	43	0	62	151	53	1	6.7	5.7	5.6	5.6	0	L	1	0	0	0	0	0	0
2	39	0	64	168	58	1	6.2	5.5	3.7	8.7	0	L	1	0	0	0	0	0	0
2	37	1	9	152	53	1	9	7.7	7.8	6.3	0	T	2	0	0	0	0	0	0
2	41	0	64	166	64	1	7.4	9.1	6.6	5.9	0	L	1	0	0	0	1	0	0
2	38	1	7	162	64	2	5.4	5.1	4.3	4.5	0	T	2	1	0	0	0	0	0
2	33	0	60	152	48	1	5.3	5.4	4.2	4.2	0	L	1	0	0	0	0	1	0
2	44	1	44	147	60	2	7.1	6.3	4.9	5	0	T	2	0	0	0	0	0	0
2	37	0	63	163	60	1	6.6	8	5.7	4.2	0	L	1	1	0	0	0	0	0
2	31	0	61	158	65	2	7.8	6.5	6.2	4.3	0	L	1	0	0	0	0	0	0
2	32	1	48	163	61	2	7.1	6	5.9	4.3	0	T	1	0	0	0	0	0	0
2	37	1	31	162	52	1	6.2	5.2	4.3	5	0	T	3	1	0	0	1	0	0
2	40	0	60	161	56	1	7.3	7	6.7	5.8	0	T	1	0	0	0	0	0	0
2	37	1	41	157	65	1	6	6.5	4.6	6	0	T	4	1	0	0	0	0	0
2	38	1	6	159	44	1	7	5.8	4.9	5.1	0	L	1	1	0	0	0	1	0
2	26	0	60	147	46	1	11.4	11.6	11.2	10.5	0	T	1	0	0	0	0	1	0
2	41	0	62	157	59	1	6.6	8.7	5.8	5.9	0	T	2	0	0	0	0	0	0
2	40	0	60	159	42	2	8.3	6.9	5	5.9	0	L	1	0	0	0	0	0	0
2	39	0	61	158	62	1	8	6.8	6.4	4.7	0	T	1	0	0	0	0	0	0
2	40	1	12	163	58	2	7.5	5.9	6	5.9	0	T	4	1	0	0	0	0	0
2	36	0	62	160	59	3	6	5.4	4.2	3.4	0	H	1	0	0	0	0	1	0
2	43	0	60	163	62	2	7.8	7.8	8.4	7	0	T	1	0	0	0	0	0	0
2	44	1	42	152	57	1	7.6	7.9	7.3	5.6	0	L	1	0	0	0	0	0	0
2	41	0	61	151	45	2	8.3	10.6	10.2	6.9	0	T	2	0	1	1	1	0	0
2	40	0	61	149	49	1	7.5	5.7	5.1	4.2	0	T	1	0	0	0	0	0	0
2	42	0	60	153	63	1	7.6	6.6	6.5	5.4	0	L	1	0	0	0	0	0	0
2	41	0	59	164	64	3	6.6	6.7	5.2	5.2	0	T	1	0	0	0	0	0	0
2	39	0	59	150	63	1	7.1	6.5	4.8	4.6	0	T	1	0	0	0	0	0	0
2	37	0	60	156	42	1	9.1	8.2	6.8	5.9	0	T	1	0	0	0	0	0	0
2	44	1	50	167	60	1	9.4	8.7	6.9	6.1	0	T	3	1	0	0	0	0	0
2	44	0	59	158	55	1	8	7.3	6.5	6	0	L	1	0	0	0	0	0	0
2	38	1	6	146	47	1	7.7	6.8	6.5	5.3	0	T	1	1	0	1	0	0	0
2	38	0	74	150	63	2	11	10.6	10.2	10.2	0	T	3	0	0	0	0	0	0
2	44	1	51	168	43	1	6.6	5.9	7.4	4.7	0	T	2	0	0	0	0	0	0
2	33	0	73	160	49	2	6.2	5	5.2	8.2	0	T	3	1	0	0	0	1	0
2	42	0	74	166	46	2	6.9	6.2	5.6	5.1	0	L	1	0	0	0	1	0	0
2	40	0	74	168	61	1	7.3	7.8	5.9	4.5	0	T	3	0	0	0	0	0	0
2	40	0	74	148	53	3	6.7	5.2	5.6	3.1	0	H	1	0	0	0	0	0	0
2	41	0	73	165	46	1	6	5.1	4.3	6	0	T	1	0	0	0	0	1	0
2	41	0	73	149	65	1	6.6	5.7	5.2	5	0	T	1	0	1	0	0	0	0
2	43	0	73	146	59	1	7.8	6.9	5.4	5.7	0	T	1	0	0	0	0	0	0
2	39	0	72	147	47	1	8.7	9.9	7.1	9.1	0	L	1	0	0	0	0	0	0
2	26	0	74	147	49	1	7	5.5	6	4.6	0	T	1	0	0	0	0	1	0
2	37	0	75	150	59	1	5.6	5.2	5	5.8	0	T	1	0	0	0	0	0	0
2	41	0	76	150	64	1	6	5.3	5	4.7	0	L	1	0	0	0	0	0	0
2	43	0	75	168	56	3	7	6.8	6.1	4.3	0	T	1	0	0	0	0	0	0
2	38	0	76	157	55	3	5.2	4.9	4.2	4	0	T	1	0	0	0	0	0	0
2	39	1	67	163	60	1	5.8	5.4	4.8	4.1	0	T	2	1	0	0	0	0	0
2	34	0	75	146	58	1	6	5.2	4.8	5.3	0	T	1	0	0	0	0	0	0
2	36	1	38	162	61	2	10.2	9.5	6	7.8	0	L	1	0	0	0	0	0	0
2	41	1	7	166	43	1	6.3	5.8	5.1	5.9	0	T	2	1	0	0	0	0	0
2	35	1	25	147	43	1	5.6	5.1	4.2	4.7	0	T	3	0	0	1	0	0	0
2	43	1	54	152	64	2	8.5	6.8	7	7	0	L	1	0	0	0	0	0	0
2	33	1	24	147	53	3	5.6	5.1	4.9	3.5	0	H	1	0	0	0	0	0	0
2	34	0	72	145	51	3	5.2	5	4.3	3.8	0	H	1	0	0	0	0	0	0
2	35	1	17	146	56	3	6.7	5.8	5	5.6	0	H	1	0	0	0	0	0	0
2	36	0	75	162	50	1	8.5	8.1	7.8	6.3	0	L	1	0	1	0	0	0	0
3	28	0	65	157	63	1	5.5	6.1	5.5	5.8	0	L	1	0	0	0	0	1	0
3	32	0	65	158	58	1	13.2	6.6	5.7	4.7	0	H	1	0	0	0	0	0	0
3	41	0	65	157	60	3	6.1	5.5	5.2	2.9	0	H	1	0	0	0	0	0	0
3	38	0	65	152	54	2	9.7	6.8	5.3	5	0	L	1	0	0	0	0	1	0
3	34	1	13	162	60	1	7	6.5	6.2	5.8	0	L	1	0	0	0	0	1	0
3	26	1	44	154	37	1	11	9.6	6.8	9.1	0	T	1	0	0	0	0	1	0
3	42	1	18	153	52	1	4.9	4.5	4	2.3	0	H	2	1	0	0	0	1	0
3	30	0	63	162	56	1	6.7	5.8	4.5	6	0	T	1	0	0	0	0	0	0
3	44	0	64	159	47.5	1	12.2	5.4	5.3	4.5	0	T	4	0	0	0	0	0	0
3	38	0	64	163	73	1	13.9	11.1	8.6	9.3	0	T	1	0	0	0	1	1	0
3	36	0	64	165	59	1	5.4	4.1	3.9	5	0	T	3	0	0	1	0	0	0
3	32	0	64	160	54	1	5.2	4.8	4.1	5.2	0	T	2	0	0	0	0	1	0
3	39	0	63	159	56	1	7.2	6.6	6.6	4.9	0	T	1	0	0	0	0	0	0
3	40	0	63	154	64	2	8.2	7.1	6.5	7	0	T	1	0	0	0	0	1	0
3	28	1	58	164	65	1	4.6	7	6.3	6.9	0	T	1	0	0	0	0	0	0
3	38	0	62	160	71	1	6.4	6.3	5.2	5.8	0	T	1	0	0	0	0	1	0
3	39	0	62	158	53	1	5.6	5.1	4.7	5	0	T	2	0	0	0	0	1	0
3	41	0	62	160	52	4	5.5	4.9	4.9	8.2	0	L	3	1	0	0	0	0	0
3	35	1	61	157	50	1	5.9	5.2	4.5	5.4	0	T	2	0	0	0	0	1	0
3	38	0	61	162	53	1	6.5	5.1	4.5	5.6	0	T	1	0	0	0	0	1	0
3	43	1	21	152	54	3	6.3	5.8	6.1	3.4	0	H	2	1	0	0	0	0	0
3	44	0	60	163	60	1	10.8	8	7.2	7.5	0	T	1	0	0	0	0	0	0
3	40	0	60	162	60	3	5.8	4.2	4	4	0	H	1	1	0	0	0	0	0
3	31	0	60	157	58	2	6.7	5.9	5.4	6.2	0	T	2	0	0	0	0	0	0
3	40	0	60	145	55	1	6.6	5.6	4.9	8.2	0	T	1	0	0	0	0	0	0
3	39	1	60	155	46	1	4.8	4.2	3.5	1.5	0	L	3	1	1	0	1	0	0
3	40	0	59	152	75	1	11.1	7.6	7.2	6.2	0	T	1	0	0	0	1	0	0
3	44	0	58	159	62	2	6.3	5.2	4.9	6	0	T	1	0	0	0	0	0	0
3	39	0	59	157	59	2	4.5	4.1	3.7	1.5	0	L	1	0	0	0	0	0	0
3	37	1	6	167	60	1	9.5	7.4	7.9	5.6	0	L	1	1	1	0	0	1	0
